# Supplementary material for: Calling Where It Counts: Subordinate Pied Babblers Target the Audience of Their Vocal Advertisements
Source: PLoS One. 2015 Jul 15;10(7):e0130795. doi: 10.1371/journal.pone.0130795 (PMC4503734; doi:10.1371/journal.pone.0130795)
Supplement: S1 Source File — (XLSX) [file pone.0130795.s006.xlsx]

## Sheet: Raw calling data
Name	sex	group	season	Territory size	No calls in territory	Locations	No borders	BORDER	neighbouring group	related	Groupsize	fledged	No Opposite sex	binopposite	POSS	COMMENTS	100mbuf	No calls in buffer	locations	PERCENTAGE	callperhectare	callsexpected	difference	observed	locationsexpected	Locationsdifference
LMCP	M	SOX	2010-11	1.1115e+06	38	12	3	RNBSOX	RNB	UN	6	3	4	1			48763.3	6	3	4.38717	1.23043	0.341881	0.888552	0.615217	0.107963	0.507254
LMCP	M	SOX	2010-11	1.1115e+06	38	12	3	SOXHOG	HOG	REL	4.22222	4	0	0			170805	6	2	15.3671	0.351278	0.341881	0.00939674	0.117093	0.107963	0.00913016
MOTY	M	BMD	2011-12	370305	25	14	1	RNBBMD	RNB	UN	4.85714	3	3	1	1	LMYT NOT BLED	92217.1	24	13	24.903	2.60256	0.675119	1.92744	1.40972	0.378067	1.03165
LMCP	M	SOX	2011-12	752190	38	20	2	RNBSOX	RNB	UN	4.85714	3	3	1	1	LMYT NOT BLED	83685.8	11	8	11.1256	1.31444	0.505192	0.809249	0.955957	0.26589	0.690067
LMCP	M	SOX	2011-12	752190	38	20	2	SOXHOG	HOG	REL	5.4	3	0	0			109193	1	1	14.5167	0.0915808	0.505192	-0.413611	0.0915808	0.26589	-0.174309
OOPM	M	OSD	2011-12	384187	37	15	3	OSDSHA	SHA	REL	4	3	2	1			8455.91	0	0	2.20099	0	0.963074	-0.963074	0	0.390435	-0.390435
OOPM	M	OSD	2011-12	384187	37	15	3	OSDDTF	DTF	UN	7.125	4	3	1	1	CRMG NOT SEXED	72104.3	8	4	18.768	1.1095	0.963074	0.14643	0.554752	0.390435	0.164317
OOPM	M	OSD	2011-12	384187	37	15	3	OSDNTU	NTU	UN	3.75	2	2	1			15630.5	1	1	4.06845	0.639777	0.963074	-0.323297	0.639777	0.390435	0.249341
MLLO	F	OSD	2011-12	384187	25	9	3	OSDSHA	SHA	REL	4	3	0	0			8455.91	4	1	2.20099	4.73042	0.650725	4.07969	1.1826	0.234261	0.948343
MLLO	F	OSD	2011-12	384187	25	9	3	OSDDTF	DTF	UN	7.125	4	3	1	1	CRMG NOT SEXED	72104.3	21	4	18.768	2.91245	0.650725	2.26172	0.554752	0.234261	0.320491
MLLO	F	OSD	2011-12	384187	25	9	3	OSDNTU	NTU	UN	3.75	2	3	1	1	LMYT NOT BLED	15630.5	11	3	4.06845	7.03754	0.650725	6.38682	1.91933	0.234261	1.68507
MRTR	M	HOG	2011-12	679463	25	15	2	HOGSOX	SOX	REL	5	1	1	1			94282	2	1	13.876	0.212129	0.367938	-0.155808	0.106065	0.220763	-0.114698
MRTR	M	HOG	2011-12	679463	25	15	2	HOGSND	SND	REL	4.33333	2	0	0			201921	9	4	29.7177	0.445719	0.367938	0.0777814	0.198097	0.220763	-0.0226652
CRMG	U	DTF	2011-12	497381	26	6	3	OSDDTF	DTF	UN	7.81818	5	4	1		4 IF FEMALE	71944.6	11	2	14.4647	1.52895	0.522738	1.00622	0.277992	0.120632	0.15736
MRTR	M	HOG	2011-12	679463	25	15	3	HOGMHC	MHC	UN	4	0	1	1	2	XXXX + BYXM	29151.1	4	2	4.29032	1.37216	0.367938	1.00422	0.68608	0.220763	0.465318
LMCP	M	SOX	2010-11	1.1115e+06	38	12	3	SOXSND	SND	REL	4.33333	2	0	0			16674	0	0	1.50014	0	0.341881	-0.341881	0	0.107963	-0.107963
GYMC	M	INF	2011-12	364975	29	7	1	INDSND	SND	REL	?	1	0	0			501939	0	0	137.527	0	0.794575	-0.794575	0	0.191794	-0.191794
MLLO	F	OSD	2010-11	478286	10	2	3	OSDSHA	SHA	REL	3.8	0	0	0			569	0	0	0.118966	0	0.20908	-0.20908	0	0.041816	-0.041816
MLLO	F	OSD	2010-11	478286	10	2	3	OSDDTF	DTF	UN	3	6	1	0			428621	0	0	89.616	0	0.20908	-0.20908	0	0.041816	-0.041816
MLLO	F	OSD	2010-11	478286	10	2	3	OSDNTU	NTU	UN	3	1	3	1			6200	0	0	1.2963	0	0.20908	-0.20908	0	0.041816	-0.041816
OOPM	M	OSD	2010-11	478286	11	4	3	OSDSHA	SHA	REL	3.8	0	2	1			569	0	0	0.118966	0	0.229988	-0.229988	0	0.083632	-0.083632
OOPM	M	OSD	2010-11	478286	11	4	3	OSDDTF	DTF	UN	3	6	2	0			428621	0	0	89.616	0	0.229988	-0.229988	0	0.083632	-0.083632
OOPM	M	OSD	2010-11	478286	11	4	3	OSDNTU	NTU	UN	3	1	2	2			6200	0	0	1.2963	0	0.229988	-0.229988	0	0.083632	-0.083632

## Sheet: Calls per isopleth
ID	GROUP	SEASON	Nolocations	95%exp	95%exp	95%COUNT	95%OBS	75%exp	75%exp	75%COUNT	75%OBS	50%exp	50%exp	50%COUNT	50%OBS	No calls	95%exp	95%exp	95%COUNT	95%OBS	75%exp	75%exp	75%COUNT	75%OBS	50%exp	50%exp	50%COUNT	50%OBS
MOTY	BMD	2011-12	14	0.2	2.8	8	0.571429	0.25	3.5	0	0	0.5	7	6	0.428571	30	0.2	6	19	0.633333	0.25	7.5	0	0	0.5	15	11	0.366667
LMCP	SOX	2011-12	20	0.2	4	11	0.55	0.25	5	6	0.3	0.5	10	3	0.15	40	0.2	8	19	0.475	0.25	10	13	0.325	0.5	20	8	0.2
OOPM	OSD	2011-12	15	0.2	3	6	0.4	0.25	3.75	4	0.266667	0.5	7.5	5	0.333333	37	0.2	7.4	14	0.378378	0.25	9.25	10	0.27027	0.5	18.5	13	0.351351
MLLO	OSD	2011-12	9	0.2	1.8	5	0.555556	0.25	2.25	3	0.333333	0.5	4.5	1	0.111111	25	0.2	5	18	0.72	0.25	6.25	6	0.24	0.5	12.5	1	0.04
MRTR	HOG	2011-12	11	0.2	2.2	2	0.181818	0.25	2.75	4	0.363636	0.5	5.5	6	0.545455	27	0.2	5.4	7	0.259259	0.25	6.75	7	0.259259	0.5	13.5	13	0.481481
CRMG	DTF	2011-12	6	0.2	1.2	1	0.166667	0.25	1.5	2	0.333333	0.5	3	3	0.5	25	0.2	5	4	0.16	0.25	6.25	11	0.44	0.5	12.5	10	0.4
LMCP	SOX	2010-11	12	0.2	2.4	4	0.333333	0.25	3	2	0.166667	0.5	6	6	0.5	38	0.2	7.6	14	0.368421	0.25	9.5	6	0.157895	0.5	19	18	0.473684
GYMC	INF	2011-12	7	0.2	1.4	2	0.285714	0.25	1.75	3	0.428571	0.5	3.5	2	0.285714	29	0.2	5.8	4	0.137931	0.25	7.25	21	0.724138	0.5	14.5	4	0.137931
MLLO	OSD	2010-11	2	0.2	0.4	0	0	0.25	0.5	1	0.5	0.5	1	1	0.5	10	0.2	2	0	0	0.25	2.5	9	0.9	0.5	5	1	0.1
OOPM	OSD	2010-11	4	0.2	0.8	3	0.75	0.25	1	1	0.25	0.5	2	0	0	11	0.2	2.2	10	0.909091	0.25	2.75	1	0.0909091	0.5	5.5	0	0

## Sheet: Call per isopleth for analysis
iso	obsexp	locat	calls
50perc	expected	7	15
50perc	expected	10	20
50perc	expected	7.5	18.5
50perc	expected	4.5	12.5
50perc	expected	5.5	13.5
50perc	expected	3	12.5
50perc	expected	6	19
50perc	expected	3.5	14.5
50perc	expected	1	5
50perc	expected	2	5.5
50perc	observed	6	11
50perc	observed	3	8
50perc	observed	5	13
50perc	observed	1	1
50perc	observed	6	13
50perc	observed	3	10
50perc	observed	6	18
50perc	observed	2	4
50perc	observed	1	1
50perc	observed	0	0
75perc	expected	3.5	7.5
75perc	expected	5	10
75perc	expected	3.75	9.25
75perc	expected	2.25	6.25
75perc	expected	2.75	6.75
75perc	expected	1.5	6.25
75perc	expected	3	9.5
75perc	expected	1.75	7.25
75perc	expected	0.5	2.5
75perc	expected	1	2.75
75perc	observed	0	0
75perc	observed	6	13
75perc	observed	4	10
75perc	observed	3	6
75perc	observed	4	7
75perc	observed	2	11
75perc	observed	2	6
75perc	observed	3	21
75perc	observed	1	9
75perc	observed	1	1
95perc	expected	2.8	6
95perc	expected	4	8
95perc	expected	3	7.4
95perc	expected	1.8	5
95perc	expected	2.2	5.4
95perc	expected	1.2	5
95perc	expected	2.4	7.6
95perc	expected	1.4	5.8
95perc	expected	0.4	2
95perc	expected	0.8	2.2
95perc	observed	8	19
95perc	observed	11	19
95perc	observed	6	14
95perc	observed	5	18
95perc	observed	2	7
95perc	observed	1	4
95perc	observed	4	14
95perc	observed	2	4
95perc	observed	0	0
95perc	observed	3	10

## Sheet: REL vs UNREL
Name	sex	group	season	Territory size	Locations	CALLS	RelatedBorderArea	RELLOC	relcalls	UnrelatedBorderArea	uncalls	unloc	locWHOLE	locRELBUF	locUNRELBUF	locexpRel	locexpUNRel	callWHOLE	callRELBUF	callUNRELBUF	callsEXPrel	CallsEXPunrel
LMCP	M	SOX	2010-11	1.1115e+06	12	38	170805	2	6	48763.3	6	3	0.107963	0.117093	0.615217	1.84405	0.526461	0.341881	0.351278	1.23043	5.8395	1.66713
MOTY	M	BMD	2011-12	370305	14	25				92217.1	24	13	0.378067		1.40972		3.48642	0.675119		2.60256		6.22575
LMCP	M	SOX	2011-12	752190	20	38	109193	1	1	83685.8	11	8	0.26589	0.0915808	0.955957	2.90334	2.22512	0.505192	0.0915808	1.31444	5.51635	4.22773
OOPM	M	OSD	2011-12	384187	15	37	8455.91	0	0	87734.8	9	5	0.390435	0	0.5699	0.330149	3.42547	0.963074	0	1.02582	0.814367	8.4495
MLLO	F	OSD	2011-12	384187	9	25	8455.91	1	4	87734.8	32	7	0.234261	1.1826	0.797859	0.198089	2.05528	0.650725	4.73042	3.64736	0.550248	5.70912
MRTR	M	HOG	2011-12	679463	15	25	296203	5	11	29151.1	4	2	0.220763	0.168803	0.68608	6.53905	0.643547	0.367938	0.371367	1.37216	10.8984	1.07258
CRMG	U	DTF	2011-12	497381	6	26				71944.6	11	2	0.120632		0.277992		0.867881	0.522738		1.52895		3.76082
OOPM	M	OSD	2010-11	478286	4	11	569.1	0	0	31602.2	0	0	0.083632	0	0	0.00475949	0.264295	0.229988	0	0	0.0130886	0.726812
MLLO	F	OSD	2010-11	478286	2	10	569.1	0	0	31602.2	0	0	0.041816	0	0	0.00237975	0.132148	0.20908	0	0	0.0118987	0.660738
GYMC	F	INF	2011-12	364975	7	29	10780	0	0				0.191794	0		0.206754	0	0.794575	0		0.856552

## Sheet: Rel vs Unrel for analysis
rel	obsexp	pos	locat	call
Related	Expected	1	1.84405	5.8395
Related	Expected	1	2.90334	5.51635
Related	Expected	1	0.330149	0.814367
Related	Expected	1	0.198089	0.550248
Related	Expected	1	6.53905	10.8984
Related	Expected	1	0.00475949	0.0130886
Related	Expected	1	0.00237975	0.0118987
Related	Expected	1	0.206754	0.856552
Related	Observed	1.8	2	6
Related	Observed	1.8	1	1
Related	Observed	1.8	0	0
Related	Observed	1.8	1	4
Related	Observed	1.8	5	11
Related	Observed	1.8	0	0
Related	Observed	1.8	0	0
Related	Observed	1.8	0	0
Unrelated	Expected	3.2	0.526461	1.66713
Unrelated	Expected	3.2	3.48642	6.22575
Unrelated	Expected	3.2	2.22512	4.22773
Unrelated	Expected	3.2	3.42547	8.4495
Unrelated	Expected	3.2	2.05528	5.70912
Unrelated	Expected	3.2	0.643547	1.07258
Unrelated	Expected	3.2	0.867881	3.76082
Unrelated	Expected	3.2	0.264295	0.726812
Unrelated	Expected	3.2	0.132148	0.660738
Unrelated	Observed	4	3	6
Unrelated	Observed	4	13	24
Unrelated	Observed	4	8	11
Unrelated	Observed	4	5	9
Unrelated	Observed	4	7	32
Unrelated	Observed	4	2	4
Unrelated	Observed	4	2	11
Unrelated	Observed	4	0	0
Unrelated	Observed	4	0	0

## Sheet: Rel vs Unrel compare
locRELBUF	locUNRELBUF	callRELBUF	calUNRELBUF
0.117093	0.615217	0.351278	1.23043
0.0915808	0.955957	0.0915808	1.31444
0	0.5699	0	1.02582
1.1826	0.797859	4.73042	3.64736
0.168803	0.68608	0.371367	1.37216
0	0	0	0
0	0	0	0

## Sheet: Largest vs Smallest Raw
Name	sex	group	season	Territory size	No calls in territory	Locations	No borders	BORDER	neighbouring group	related	Groupsize	fledged	No Opposite sex	binopposite	POSS	COMMENTS	100mbuf	No calls in buffer	locations	PERCENTAGE	callperhectare	callsexpected	difference	locationsperhecatre	observed	greater	BORDER	neighbouring group	related	Groupsize	fledged	No Opposite sex	binopposite	POSS	COMMENTS	100mbuf	No calls in buffer	locations	PERCENTAGE	callperhectare	callsexpected	difference	locationsperhecatre	observed	greater
LMCP	M	SOX	2010-11	1.1115e+06	38	12	3	RNBSOX	RNB	UN	6	3	4	1			48763.3	6	3	4.38717	1.23043	0.341881	0.888552	0.107963	0.615217	0.507254	SOXHOG	HOG	REL	4.22222	4	0	0			170805	6	2	1.92228e+07	0.351278	1215.04	-1214.69	6923.81	0.117093	-6923.69
MOTY	M	BMD	2011-12	370305	25	14	1	RNBBMD	RNB	UN	4.85714	3	3	1	1	LMYT NOT BLED	92217.1	24	13	24.903	2.60256	0.675119	1.92744	0.378067	1.40972	1.03165
LMCP	M	SOX	2011-12	752190	38	20	2	SOXHOG	HOG	REL	5.4	3	0	0			109193	1	1	14.5167	0.0915808	0.505192	-0.413611	0.26589	0.0915808	-0.174309	RNBSOX	RNB	UN	4.85714	3	3	1	1	LMYT NOT BLED	83685.8	11	8	-2.0233e+07	1.31444	-6428.52	6429.83	-2214.18	0.955957	2215.14
OOPM	M	OSD	2011-12	384187	37	15	3	OSDDTF	DTF	UN	7.125	4	3	1	1	CRMG NOT SEXED	72104.3	8	4	18.768	1.1095	0.963074	0.14643	0.390435	0.554752	0.164317	OSDNTU	NTU	UN	3.75	2	2	1			15630.5	1	1	1.06743e+07	0.639777	26663.6	-26662.9	37885.1	0.639777	-37884.4
MLLO	F	OSD	2011-12	384187	25	9	3	OSDDTF	DTF	UN	7.125	4	3	1	1	CRMG NOT SEXED	72104.3	21	4	18.768	2.91245	0.650725	2.26172	0.234261	0.554752	0.320491	OSDNTU	NTU	UN	3.75	2	3	1	1	LMYT NOT BLED	15630.5	11	3	691086	7.03754	1035.76	-1028.73	2452.79	1.91933	-2450.87
MRTR	M	HOG	2011-12	679463	25	15	2	HOGSOX	SOX	REL	5	1	1	1			94282	2	1	13.876	0.212129	0.367938	-0.155808	0.220763	0.106065	-0.114698	HOGMHC	MHC	UN	4	0	1	1	2	XXXX + BYXM	29151.1	4	2	-1.87096e+07	1.37216	-14168.9	14170.2	-6807.39	0.68608	6808.08
CRMG	U	DTF	2011-12	497381	26	6	3	OSDDTF	DTF	UN	7.81818	5	4	1		4 IF FEMALE	71944.6	11	2	14.4647	1.52895	0.522738	1.00622	0.120632	0.277992	0.15736
GYMC	M	INF	2011-12	364975	29	7	1	INFSND	SND	REL	4.33333	1	0	0			501939	0	0	137.527	0	0.794575	-0.794575	0.191794	0	-0.191794
MLLO	F	OSD	2010-12	478286	10	2	3	OSDSHA	SHA	REL	3.8	0	0	0			569	0	0	0.118966	0	0.20908	-0.20908	0.041816	0	-0.041816	OSDNTU	NTU	UN	3	1	3	1			6200	0	0	-2.96537e+06	0	-2000	2000	0	0	0
OOPM	M	OSD	2010-12	478286	11	4	3	OSDSHA	SHA	REL	3.8	0	2	1			569	0	0	0.118966	0	0.229988	-0.229988	0.083632	0	-0.083632	OSDNTU	NTU	UN	3	1	3	1			6200	0	0	-2.69579e+06	0	-3636.36	3636.36	0	0	0

## Sheet: Largest v Smallest analysis
callLARGE	callSMALL	locLARGE	locSMALL
1.23043	0.351278	0.615217	0.117093
0.0915808	1.31444	0.0915808	0.955957
1.1095	0.639777	0.554752	0.639777
2.91245	7.03754	0.554752	1.91933
0.212129	1.37216	0.106065	0.68608
0	0	0	0
0	0	0	0

## Sheet: Largest v Smallest plots
group	loc	calls
largest	0.615217	1.23043
largest	0.0915808	0.0915808
largest	0.554752	1.1095
largest	0.554752	2.91245
largest	0.106065	0.212129
largest	0	0
largest	0	0
smallest	0.117093	0.351278
smallest	0.955957	1.31444
smallest	0.639777	0.639777
smallest	1.91933	7.03754
smallest	0.68608	1.37216
smallest	0	0
smallest	0	0

## Sheet: Most Unrelateds Raw
Name	sex	group	season	Territory size	No calls in territory	Locations	No borders	BORDER	neighbouring group	related	Groupsize	fledged	No Opposite sex	binopposite	POSS	COMMENTS	100mbuf	No calls in buffer	locations	PERCENTAGE	callperhectare	callsexpected	difference	locationsperhecatre	observed	greater	BORDER	neighbouring group	related	Groupsize	fledged	No Opposite sex	binopposite	POSS	COMMENTS	100mbuf	No calls in buffer	locations	PERCENTAGE	callperhectare	callsexpected	difference	locationsperhecatre	observed	greater
LMCP	M	SOX	2010-11	1.1115e+06	38	12	3	RNBSOX	RNB	UN	6	3	4	1			48763.3	6	3	4.38717	1.23043	0.341881	0.888552	0.107963	0.615217	0.507254	SOXHOG	HOG	REL	4.22222	4	0	0			170805	6	2	1.92228e+07	0.351278	1215.04	-1214.69	6923.81	0.117093	-6923.69
MOTY	M	BMD	2011-12	370305	25	14	1	RNBBMD	RNB	UN	4.85714	3	3	1	1	LMYT NOT BLED	92217.1	24	13	24.903	2.60256	0.675119	1.92744	0.378067	1.40972	1.03165
LMCP	M	SOX	2011-12	752190	38	20	2	RNBSOX	RNB	UN	4.85714	3	3	1	1	LMYT NOT BLED	83685.8	11	8	11.1256	1.31444	0.505192	0.809249	0.26589	0.955957	0.690067	SOXHOG	HOG	REL	5.4	3	0	0			109193	1	1	1.34931e+07	0.0915808	3285.64	-3285.55	11812.9	0.0915808	-11812.8
OOPM	M	OSD	2011-12	384187	37	15	3	OSDDTF	DTF	UN	7.125	4	3	1	1	CRMG NOT SEXED	72104.3	8	4	18.768	1.1095	0.963074	0.14643	0.390435	0.554752	0.164317	OSDSHA	SHA	REL	4	3	2	1			8455.91	0	0	5.77471e+06	0	26663.6	-26663.6	37885.1	0	-37885.1
MLLO	F	OSD	2011-12	384187	25	9	3	OSDNTU	NTU	UN	3.75	2	3	1	1	LMYT NOT BLED	15630.5	11	3	4.06845	7.03754	0.650725	6.38682	0.234261	1.91933	1.68507	OSDSHA	SHA	REL	4	3	0	0			8455.91	4	1	132396	4.73042	366.789	-362.058	3005.14	1.1826	-3003.96
MRTR	M	HOG	2011-12	679463	25	15	3	HOGMHC	MHC	UN	4	0	1	1	2	XXXX + BYXM	29151.1	4	2	4.29032	1.37216	0.367938	1.00422	0.220763	0.68608	0.465318	HOGSND	SND	REL	4.33333	2	0	0			201921	9	4	2.01072e+07	0.445719	2198.34	-2197.9	6831.95	0.198097	-6831.75
CRMG	U	DTF	2011-12	497381	26	6	3	OSDDTF	DTF	UN	7.81818	5	4	1		4 IF FEMALE	71944.6	11	2	14.4647	1.52895	0.522738	1.00622	0.120632	0.277992	0.15736
GYMC	M	INF	2011-12	364975	29	7	1	INDSND	SND	REL	?	1	0	0			501939	0	0	137.527	0	0.794575	-0.794575	0.191794	0	-0.191794
MLLO	F	OSD	2010-12	478286	10	2	3	OSDNTU	NTU	UN	3	1	3	1			6200	0	0	1.2963	0	0.20908	-0.20908	0.041816	0	-0.041816	OSDSHA	SHA	REL	3.8	0	0	0			569	0	0	-272145	0	-2000	2000	0	0	0
OOPM	M	OSD	2010-12	478286	11	4	3	OSDNTU	NTU	UN	3	1	2	2			6200	0	0	1.2963	0	0.229988	-0.229988	0.083632	0	-0.083632	OSDSHA	SHA	REL	3.8	0	2	1			569	0	0	-247404	0	-3636.36	3636.36	0	0	0
MLLO	F	OSD	2010-12	478286	10	2	3	OSDSHA	SHA	REL	3.8	0	0	0			569	0	0	0.118966	0	0.20908	-0.20908	0.041816	0	-0.041816
MLLO	F	OSD	2010-12	478286	10	2	3	OSDDTF	DTF	UN	3	6	1	0			428621	0	0	89.616	0	0.20908	-0.20908	0.041816	0	-0.041816
MLLO	F	OSD	2010-12	478286	10	2	3	OSDNTU	NTU	UN	3	1	3	1			6200	0	0	1.2963	0	0.20908	-0.20908	0.041816	0	-0.041816
OOPM	M	OSD	2010-12	478286	11	4	3	OSDSHA	SHA	REL	3.8	0	2	1			569	0	0	0.118966	0	0.229988	-0.229988	0.083632	0	-0.083632
OOPM	M	OSD	2010-12	478286	11	4	3	OSDDTF	DTF	UN	3	6	2	0			428621	0	0	89.616	0	0.229988	-0.229988	0.083632	0	-0.083632
OOPM	M	OSD	2010-12	478286	11	4	3	OSDNTU	NTU	UN	3	1	2	2			6200	0	0	1.2963	0	0.229988	-0.229988	0.083632	0	-0.083632

[truncated: 6 more sheets: Most unrelateds same sex, Same sex analysis, Most unrelateds analysis, Most unrelateds plots, Cost of calling to plot, callcostttest]
